# Supplementary material for: Incorporation of Omega-3 Fatty Acids Into Human Skeletal Muscle Sarcolemmal and Mitochondrial Membranes Following 12 Weeks of Fish Oil Supplementation
Source: Front Physiol. 2019 Mar 29;10:348. doi: 10.3389/fphys.2019.00348 (PMC6449797; doi:10.3389/fphys.2019.00348)
Supplement: Supplementary file 1 [file Table_1.XLSX]

## Sheet: SupplTables
	Supplementary table 1. Content (nmol/g dry mass) of individual fatty acids from phospholipid species of whole muscle membranes.
		SM		PC		PS		PI		PE		CL		Total
		Pre	Post	Pre	Post	Pre	Post	Pre	Post	Pre	Post	Pre	Post	Pre	Post
	(14:0)	55.85 ± 6.89	76.64 ± 10.38*	225.43 ± 18.89	344.34 ± 36.86*	38.44 ± 6.85	56.04 ± 8.75*	45.08 ± 10.64	58.23 ± 12.95	55.66 ± 11.60	69.02 ± 12.16	82.37 ± 15.68	219.77 ± 57.52*	481.32 ± 49.61	784.28 ± 110.42*
	(16:0)	390.56 ± 37.64	536.00 ± 61.42*	11571.66 ± 813.76	16690.17 ± 2201.80	123.08 ± 7.98	194.69 ± 20.19*	159.27 ± 12.50	234.99 ± 21.88*	455.36 ± 53.72	735.94 ± 115.66*	252.60 ± 56.99	1168.76 ± 326.95*	12924.46 ± 817.53	19430.67 ± 2413.38*
	(16:1)	3.77 ± 0.98	5.45 ± 0.95	223.87 ± 16.48	330.07 ± 45.73*	5.94 ± 0.86	8.70 ± 1.10	9.79 ± 1.24	14.18 ± 2.07	39.04 ± 8.49	45.60 ± 7.34	92.46 ± 15.27	661.88 ± 191.04*	364.17 ± 25.46	991.72 ± 224.47*
	(18:0)	435.03 ± 42.41	686.02 ± 78.00*	2379.90 ± 152.91	3194.59 ± 464.61	1225.88 ± 71.74	1570.93 ± 149.53	2560.76 ± 190.02	3563.32 ± 416.05	3691.72 ± 183.05	5338.71 ± 719.09	106.38 ± 19.49	500.65 ± 131.33*	10387.86 ± 521.46	14798.59 ± 1845.87
	(18:1)	27.99 ± 3.69	29.75 ± 4.33	2697.52 ± 253.31	3420.26 ± 450.02	174.99 ± 12.96	237.46 ± 21.55*	85.18 ± 9.58	120.04 ± 7.84*	485.63 ± 61.24	676.65 ± 86.77	376.11 ± 109.93	3518.02 ± 1170.72*	3802.53 ± 331.89	7607.99 ± 1357.00*
	(18:2)	37.57 ± 4.43	44.54 ± 6.03	12687.50 ± 914.37	16264.27 ± 1975.70	238.56 ± 30.06	230.93 ± 20.75	247.32 ± 23.48	327.71 ± 26.52*	1864.91 ± 267.40	2307.50 ± 245.87	4127.61 ± 880.20	7744.46 ± 1639.97*	18744.84 ± 1556.69	26058.91 ± 3629.47
	(20:0)	47.06 ± 3.08	50.23 ± 5.58	26.52 ± 2.96	36.55 ± 5.51*	19.56 ± 1.65	21.28 ± 2.23	15.42 ± 1.53	20.25 ± 3.48	47.90 ± 5.38	69.98 ± 10.41	7.23 ± 0.71	39.85 ± 9.54*	162.88 ± 8.86	233.71 ± 26.70*
	(18:3)	4.10 ± 0.78	4.83 ± 0.71	98.18 ± 12.30	129.84 ± 13.88	4.74 ± 0.45	5.19 ± 0.52	5.40 ± 0.68	6.11 ± 0.65	33.98 ± 4.15	32.67 ± 3.32	41.29 ± 11.62	130.62 ± 32.97*	183.10 ± 21.60	294.76 ± 44.76*
	(22:0)	187.33 ± 9.70	221.85 ± 32.37	12.94 ± 1.00	14.67 ± 0.95	22.33 ± 1.39	26.79 ± 3.03	9.57 ± 0.45	11.32 ± 2.76	15.86 ± 1.72	21.28 ± 3.55	14.19 ± 1.36	34.85 ± 10.09	260.64 ± 11.62	326.89 ± 44.92
	(20:4)	12.30 ± 0.54	12.85 ± 1.14	1768.31 ± 173.66	2987.29 ± 484.48*	253.66 ± 25.45	193.50 ± 19.09*	1550.98 ± 122.14	2076.25 ± 234.60	4083.19 ± 353.79	5943.23 ± 552.09*	32.76 ± 4.56	87.14 ± 22.37*	7697.56 ± 456.06	11290.58 ± 1231.66*
	(24:0)	221.05 ± 27.99	264.60 ± 25.64	N.D.	N.D.	11.48 ± 1.29	13.32 ± 1.90	N.D.	N.D.	N.D.	N.D.	N.D.	N.D.	232.53 ± 28.16	277.92 ± 26.53
	(20:5)	257.56 ± 22.32	300.81 ± 35.97	123.21 ± 13.32	1541.91 ± 219.66*	16.13 ± 1.08	45.82 ± 5.10*	8.84 ± 1.68	32.24 ± 5.87*	264.92 ± 22.98	1858.71 ± 365.19*	34.98 ± 9.88	55.92 ± 15.24	701.76 ± 33.58	3829.20 ± 559.91*
	(24:1)	247.98 ± 20.74	301.55 ± 28.78*	20.39 ± 1.65	22.79 ± 1.42	26.68 ± 0.94	29.52 ± 2.25	16.23 ± 3.13	19.79 ± 2.98	21.32 ± 1.13	27.10 ± 2.07*	25.86 ± 1.52	36.41 ± 5.92	355.60 ± 23.26	433.12 ± 37.46*
	(22:6)	10.19 ± 1.51	13.95 ± 1.13*	178.54 ± 20.48	846.77 ± 129.49*	221.56 ± 18.76	576.22 ± 73.24*	24.30 ± 2.90	82.15 ± 12.24*	571.52 ± 46.65	1719.36 ± 295.97*	5.82 ± 1.60	71.78 ± 21.27*	1010.16 ± 81.82	3300.69 ± 439.31*
	SFA	1336.89 ± 72.81	1835.33 ± 189.30*	14216.45 ± 943.31	20280.33 ± 2695.83	1440.77 ± 78.74	1883.04 ± 166.26*	2790.10 ± 199.23	3888.11 ± 451.58	4254.12 ± 207.75	6219.60 ± 761.19*	462.78 ± 85.73	1963.87 ± 472.49*	24449.68 ± 1348.23	35852.06 ± 4416.07*
	MUFA	276.21 ± 21.59	332.84 ± 30.21*	2941.78 ± 262.74	3773.12 ± 488.93	207.62 ± 13.96	275.68 ± 24.19*	111.20 ± 11.68	154.02 ± 7.42*	545.99 ± 60.89	749.35 ± 89.27*	494.43 ± 121.70	4216.30 ± 1330.80*	4522.30 ± 336.96	9032.83 ± 1576.02*
	n-3	270.73 ± 24.00	318.04 ± 37.15	399.93 ± 36.60	2518.52 ± 352.24*	242.43 ± 19.58	627.23 ± 77.36*	38.53 ± 3.35	120.50 ± 17.06*	870.43 ± 69.4	3610.73 ± 652.25*	82.09 ± 19.50	258.32 ± 65.17*	1895.02 ± 116.84	7424.65 ± 1007.36*
	n-6	49.87 ± 4.78	57.39 ± 6.68	14455.81 ± 954.16	19251.57 ± 2389.52	492.22 ± 42.45	424.43 ± 32.20	1798.30 ± 136.34	2403.96 ± 255.94	5948.10 ± 535.67	8250.73 ± 671.26*	4160.36 ± 883.72	7831.61 ± 1655.76*	26442.40 ± 1764.83	37349.50 ± 4741.56
	n-6/n-3	0.19 ± 0.02	0.19 ± 0.03	37.80 ± 3.23	8.20 ± 1.01*	2.09 ± 0.21	0.74 ± 0.09*	48.62 ± 4.47	23.95 ± 5.92*	7.14 ± 0.77	2.97 ± 0.63*	54.96 ± 6.59	41.53 ± 10.25	14.17 ± 0.97	5.23 ± 0.42*
	Supplementary table 2. Percentage (%) of individual fatty acids from phospholipid species of whole muscle membranes.
		SM		PC		PS		PI		PE		CL		Total
		Pre	Post	Pre	Post	Pre	Post	Pre	Post	Pre	Post	Pre	Post	Pre	Post
	(14:0)	2.87 ± 0.31	3.09 ± 0.35	0.71 ± 0.05	0.77 ± 0.04*	1.59 ± 0.26	1.74 ± 0.24	0.95 ± 0.22	0.83 ± 0.12	0.49 ± 0.10	0.35 ± 0.05	1.71 ± 0.24	1.50 ± 0.14	0.83 ± 0.06	0.87 ± 0.04
	(16:0)	19.95 ± 1.09	20.92 ± 0.61	36.07 ± 0.65	36.32 ± 0.58	5.24 ± 0.33	6.31 ± 0.77	3.45 ± 0.30	3.68 ± 0.23	3.88 ± 0.45	4.09 ± 0.75	5.47 ± 0.86	8.58 ± 2.18	22.53 ± 0.54	21.72 ± 0.65
	(16:1)	0.20 ± 0.05	0.21 ± 0.03	0.70 ± 0.03	0.72 ± 0.03	0.24 ± 0.03	0.27 ± 0.03	0.21 ± 0.02	0.25 ± 0.05	0.35 ± 0.09	0.24 ± 0.03	1.95 ± 0.22	4.43 ± 0.80*	0.64 ± 0.03	1.06 ± 0.14*
	(18:0)	22.73 ± 2.36	26.97 ± 1.44	7.50 ± 0.3	6.86 ± 0.22	51.56 ± 1.21	48.71 ± 0.63	54.00 ± 0.24	53.97 ± 0.49	32.24 ± 1.50	27.88 ± 1.71	2.78 ± 0.88	4.00 ± 0.98	18.25 ± 0.54	16.48 ± 0.46*
	(18:1)	1.45 ± 0.20	1.20 ± 0.19	8.36 ± 0.42	7.46 ± 0.41*	7.32 ± 0.31	7.47 ± 0.49	1.78 ± 0.10	1.91 ± 0.13	4.14 ± 0.47	3.69 ± 0.49	8.42 ± 2.38	21.80 ± 5.05	6.58 ± 0.37	8.50 ± 1.03
	(18:2)	1.97 ± 0.24	1.78 ± 0.22	39.65 ± 0.99	35.67 ± 0.97*	9.84 ± 0.96	7.41 ± 0.75*	5.25 ± 0.31	5.13 ± 0.30	15.74 ± 1.45	12.61 ± 1.22*	76.12 ± 4.37	56.44 ± 7.02	32.48 ± 1.36	28.73 ± 1.05*
	(20:0)	2.47 ± 0.19	1.97 ± 0.10	0.08 ± 0.01	0.08 ± 0.01	0.82 ± 0.05	0.66 ± 0.04	0.33 ± 0.04	0.30 ± 0.02	0.41 ± 0.04	0.37 ± 0.03	0.19 ± 0.04	0.33 ± 0.09	0.29 ± 0.01	0.26 ± 0.01
	(18:3)	0.22 ± 0.05	0.20 ± 0.03	0.30 ± 0.03	0.29 ± 0.02	0.20 ± 0.01	0.17 ± 0.02	0.12 ± 0.02	0.10 ± 0.01	0.29 ± 0.03	0.18 ± 0.02*	0.69 ± 0.11	0.87 ± 0.12*	0.31 ± 0.02	0.33 ± 0.04
	(22:0)	9.77 ± 0.48	8.54 ± 0.49	0.04 ± 0.00	0.03 ± 0.00	0.95 ± 0.06	0.83 ± 0.04	0.21 ± 0.02	0.17 ± 0.02*	0.14 ± 0.01	0.11 ± 0.01*	0.34 ± 0.06	0.28 ± 0.10	0.47 ± 0.03	0.36 ± 0.02*
	(20:4)	0.65 ± 0.04	0.51 ± 0.02*	5.57 ± 0.46	6.50 ± 0.47*	10.64 ± 0.94	6.07 ± 0.38*	32.64 ± 0.61	31.50 ± 0.39	34.98 ± 1.93	32.33 ± 1.86	0.74 ± 0.16	0.6 ± 0.10	13.53 ± 0.63	12.87 ± 0.62
	(24:0)	11.35 ± 1.13	10.58 ± 0.81	N.D.	N.D.	0.49 ± 0.06	0.40 ± 0.03	N.D.	N.D.	N.D.	N.D.	N.D.	N.D.	0.42 ± 0.06	0.33 ± 0.04
	(20:5)	13.26 ± 0.80	11.72 ± 0.59*	0.39 ± 0.04	3.38 ± 0.25*	0.68 ± 0.03	1.42 ± 0.08*	0.20 ± 0.04	0.53 ± 0.07*	2.28 ± 0.16	9.36 ± 1.12*	0.75 ± 0.21	0.38 ± 0.05	1.25 ± 0.07	4.26 ± 0.30*
	(24:1)	12.85 ± 0.88	11.96 ± 0.60	0.07 ± 0.01	0.05 ± 0.01*	1.14 ± 0.06	0.93 ± 0.03*	0.35 ± 0.07	0.32 ± 0.05	0.19 ± 0.01	0.15 ± 0.01*	0.67 ± 0.13	0.30 ± 0.06*	0.64 ± 0.06	0.50 ± 0.03*
	(22:6)	0.51 ± 0.07	0.57 ± 0.05*	0.57 ± 0.06	1.86 ± 0.19*	9.30 ± 0.55	17.63 ± 1.04*	0.52 ± 0.06	1.31 ± 0.16*	4.99 ± 0.39	8.73 ± 0.99*	0.16 ± 0.06	0.48 ± 0.11*	1.78 ± 0.12	3.71 ± 0.30*
	SFA	69.14 ± 1.63	72.07 ± 1.04*	44.40 ± 0.55	44.06 ± 0.65	60.65 ± 1.12	58.64 ± 0.42	58.94 ± 0.35	58.95 ± 0.61	37.05 ± 1.45	32.71 ± 1.61*	10.50 ± 1.88	14.69 ± 2.79	42.79 ± 0.94	40.03 ± 1.02*
	MUFA	14.31 ± 0.88	13.22 ± 0.59	9.13 ± 0.41	8.23 ± 0.40*	8.70 ± 0.32	8.67 ± 0.52	2.34 ± 0.14	2.48 ± 0.18	4.68 ± 0.47	4.08 ± 0.49	11.04 ± 2.65	26.53 ± 5.21	7.86 ± 0.35	10.06 ± 1.13
	n-3	13.93 ± 0.89	12.43 ± 0.63*	1.26 ± 0.09	5.54 ± 0.42*	10.18 ± 0.56	19.21 ± 1.03*	0.83 ± 0.08	1.94 ± 0.23*	7.56 ± 0.54	18.27 ± 2.01*	1.60 ± 0.26	1.73 ± 0.21	3.34 ± 0.18	8.30 ± 0.56*
	n-6	2.62 ± 0.27	2.29 ± 0.22	45.22 ± 0.67	42.17 ± 0.70*	20.48 ± 1.32	13.47 ± 0.84*	37.88 ± 0.44	36.63 ± 0.37*	50.72 ± 2.04	44.94 ± 2.11*	76.86 ± 4.40	57.04 ± 6.95	46.01 ± 1.05	41.6 ± 0.81*
	n-6/n-3	0.19 ± 0.02	0.19 ± 0.03	37.80 ± 3.23	8.20 ± 1.01*	2.09 ± 0.21	0.74 ± 0.09*	48.62 ± 4.47	23.95 ± 5.92*	7.14 ± 0.77	2.97 ± 0.63*	54.96 ± 6.59	41.53 ± 10.25	14.17 ± 0.97	5.23 ± 0.42*
	UI	90.53 ± 5.05	81.07 ± 3.42*	116.94 ± 1.01	134.53 ± 2.35*	130.71 ± 4.40	161.11 ± 4.47*	147.82 ± 2.1	149.56 ± 2.47	218.26 ± 5.18	258.33 ± 7.84*	173.02 ± 6.25	149.23 ± 8.32	144.77 ± 1.98	163.59 ± 2.92*
	Supplementary table 3. Content (nmol/mg protein) of individual fatty acids from phospholipid species of mitochondrial membrane.
		SM		PC		PS		PI		PE		CL		Total
		Pre	Post	Pre	Post	Pre	Post	Pre	Post	Pre	Post	Pre	Post	Pre	Post
	(14:0)	2.13 ± 0.38	1.28 ± 0.18*	3.61 ± 0.47	2.86 ± 0.21	1.35 ± 0.33	1.66 ± 0.26	1.41 ± 0.21	1.56 ± 0.19	1.77 ± 0.30	1.24 ± 0.26	1.71 ± 0.39	1.03 ± 0.20	11.98 ± 1.18	9.63 ± 0.74*
	(16:0)	5.77 ± 0.66	3.14 ± 0.44*	80.58 ± 5.78	84.22 ± 3.31	7.79 ± 1.95	7.52 ± 1.4	5.79 ± 0.77	6.64 ± 1.65	9.61 ± 1.47	6.99 ± 1.28	3.98 ± 1.75	3.65 ± 1.75	113.53 ± 4.93	112.16 ± 4.65
	(16:1)	0.24 ± 0.04	0.14 ± 0.03	1.75 ± 0.15	1.70 ± 0.09	0.18 ± 0.06	0.25 ± 0.05	0.17 ± 0.03	0.31 ± 0.06*	0.64 ± 0.06	0.45 ± 0.12	1.06 ± 0.11	0.92 ± 0.07	4.03 ± 0.19	3.77 ± 0.15
	(18:0)	6.71 ± 1.25	3.27 ± 0.56*	22.26 ± 1.57	20.11 ± 1.27	17.12 ± 3.09	17.23 ± 2.43	27.15 ± 1.99	25.63 ± 1.33	78.15 ± 7.36	69.28 ± 6.12	5.06 ± 2.42	5.82 ± 2.71	156.44 ± 7.55	141.34 ± 5.78*
	(18:1)	1.25 ± 0.46	0.54 ± 0.14	18.76 ± 1.26	17.56 ± 1.13	1.75 ± 0.66	1.98 ± 0.68	0.95 ± 0.12	1.23 ± 0.35	5.04 ± 0.59	3.57 ± 0.57*	3.95 ± 0.85	3.10 ± 0.33	31.71 ± 1.62	27.96 ± 1.34*
	(18:2)	1.71 ± 0.37	1.46 ± 0.41	98.43 ± 8.18	83.95 ± 4.69*	2.34 ± 0.47	2.07 ± 0.21	2.54 ± 0.17	2.38 ± 0.24	19.43 ± 3.94	17.62 ± 2.3	81.10 ± 13.53	63.3 ± 9.36	205.56 ± 22.53	170.77 ± 14.63*
	(20:0)	0.41 ± 0.06	0.26 ± 0.03*	0.59 ± 0.07	0.50 ± 0.05	0.60 ± 0.10	0.61 ± 0.09	0.56 ± 0.04	0.59 ± 0.12	0.93 ± 0.11	0.81 ± 0.18	0.39 ± 0.09	0.33 ± 0.10	3.48 ± 0.23	3.10 ± 0.34
	(18:3)	0.18 ± 0.04	0.15 ± 0.04	0.98 ± 0.07	0.82 ± 0.06	0.22 ± 0.05	0.22 ± 0.04	0.20 ± 0.02	0.21 ± 0.01	0.44 ± 0.07	0.36 ± 0.12	0.68 ± 0.13	0.56 ± 0.06	2.69 ± 0.18	2.33 ± 0.13
	(22:0)	0.92 ± 0.08	0.89 ± 0.06	0.39 ± 0.04	0.31 ± 0.03*	0.37 ± 0.05	0.41 ± 0.05	0.42 ± 0.04	0.39 ± 0.03	0.54 ± 0.08	0.77 ± 0.14	0.54 ± 0.09	0.40 ± 0.03	3.17 ± 0.23	3.17 ± 0.14
	(20:4)	0.27 ± 0.04	0.23 ± 0.03	12.68 ± 1.36	16.78 ± 1.29*	0.68 ± 0.14	0.63 ± 0.11	9.62 ± 1.02	8.79 ± 0.76	63.65 ± 7.45	51.15 ± 5.05*	0.86 ± 0.16	0.54 ± 0.04	87.76 ± 9.2	78.13 ± 6.03
	(24:0)	0.56 ± 0.07	0.68 ± 0.08	0.41 ± 0.08	0.49 ± 0.15	0.35 ± 0.12	0.52 ± 0.17	0.63 ± 0.13	0.66 ± 0.18	N.D.	N.D.	0.63 ± 0.09	0.64 ± 0.11	2.6 ± 0.22	2.99 ± 0.56
	(20:5)	N.D.	N.D.	1.06 ± 0.07	9.35 ± 0.52*	N.D.	N.D.	0.33 ± 0.08	0.36 ± 0.06	2.72 ± 0.45	10.61 ± 2.52*	0.57 ± 0.05	0.50 ± 0.03	4.68 ± 0.48	20.82 ± 2.7*
	(24:1)	1.41 ± 0.09	1.36 ± 0.11	N.D.	N.D.	N.D.	N.D.	N.D.	N.D.	N.D.	N.D.	0.90 ± 0.04	0.80 ± 0.04	2.31 ± 0.12	2.16 ± 0.14
	(22:6)	0.07 ± 0.02	0.03 ± 0.01	0.70 ± 0.14	4.51 ± 0.46*	0.41 ± 0.07	1.32 ± 0.23*	0.15 ± 0.05	0.19 ± 0.04	5.49 ± 1.14	15.85 ± 2.26*	0.11 ± 0.02	0.12 ± 0.03	6.91 ± 1.13	22.02 ± 2.53*
	SFA	16.51 ± 1.89	9.51 ± 0.93*	107.84 ± 6.89	108.50 ± 3.62	27.58 ± 5.25	27.94 ± 3.89	35.96 ± 2.62	35.47 ± 3	90.99 ± 7.43	79.09 ± 7.07	101.53 ± 13.84	81.71 ± 6.18	291.20 ± 11.49	272.38 ± 9.99*
	MUFA	2.90 ± 0.49	2.04 ± 0.16	20.51 ± 1.33	19.25 ± 1.14	1.92 ± 0.72	2.22 ± 0.71	1.11 ± 0.14	1.53 ± 0.39	5.67 ± 0.64	4.01 ± 0.65*	12.30 ± 4.45	11.85 ± 4.81	38.05 ± 1.77	33.90 ± 1.34*
	n-3	0.24 ± 0.05	0.18 ± 0.04	2.74 ± 0.17	14.68 ± 0.72*	0.62 ± 0.10	1.54 ± 0.25*	0.66 ± 0.12	0.76 ± 0.08	8.65 ± 1.55	26.82 ± 4.66*	5.92 ± 0.97	4.83 ± 0.36	14.28 ± 1.56	45.17 ± 5.06*
	n-6	1.98 ± 0.39	1.69 ± 0.42	111.11 ± 8.77	100.74 ± 4.97	3.01 ± 0.56	2.69 ± 0.25	12.16 ± 1.13	11.16 ± 0.76	83.07 ± 10.54	68.77 ± 6.91	1.35 ± 0.13	1.18 ± 0.07	293.31 ± 30.65	248.9 ± 19.22
	n-6/n-3	10.98 ± 2.39	15.57 ± 4.86	42.46 ± 4.81	7.06 ± 0.57*	4.81 ± 0.45	4.42 ± 2.67	31.42 ± 8.49	15.85 ± 1.59	11.24 ± 1.70	3.25 ± 0.63*	81.96 ± 13.61	63.85 ± 9.35	21.78 ± 2.59	6.05 ± 0.75*
	Supplementary table 4. Percentage (%) of individual fatty acids from phospholipid species of mitochondrial membrane.
		SM		PC		PS		PI		PE		CL		Total
		Pre	Post	Pre	Post	Pre	Post	Pre	Post	Pre	Post	Pre	Post	Pre	Post
	(14:0)	9.62 ± 1.30	9.41 ± 0.89	1.58 ± 0.23	1.19 ± 0.09*	3.75 ± 0.86	4.93 ± 0.61	2.94 ± 0.45	3.21 ± 0.36	1.01 ± 0.20	0.72 ± 0.18	3.10 ± 1.29	1.44 ± 0.40	2.00 ± 0.26	1.63 ± 0.16*
	(16:0)	26.42 ± 1.39	22.54 ± 1.88	33.15 ± 0.47	34.6 ± 0.35*	19.98 ± 2.60	21.5 ± 2.36	11.45 ± 1.29	12.39 ± 2.25	5.48 ± 1.05	3.93 ± 0.70*	6.35 ± 2.64	5.79 ± 3.15	18.17 ± 1.02	18.87 ± 1.03
	(16:1)	1.05 ± 0.13	1.01 ± 0.13	0.73 ± 0.04	0.7 ± 0.04	0.40 ± 0.09	0.68 ± 0.12	0.32 ± 0.04	0.63 ± 0.12*	0.36 ± 0.04	0.25 ± 0.06	1.20 ± 0.14	1.15 ± 0.05	0.64 ± 0.03	0.64 ± 0.04
	(18:0)	29.77 ± 3.45	24.18 ± 3.32*	9.33 ± 0.70	8.39 ± 0.71	47.20 ± 5.52	49.96 ± 2.23	54.46 ± 0.40	53.06 ± 1.73	41.82 ± 1.61	38.87 ± 1.07	6.01 ± 2.21	9.11 ± 4.83	24.98 ± 1.30	23.65 ± 0.98
	(18:1)	5.29 ± 1.69	3.81 ± 0.89	7.86 ± 0.45	7.23 ± 0.43	4.24 ± 0.95	5.17 ± 1.60	1.86 ± 0.17	2.32 ± 0.59	2.82 ± 0.42	2.18 ± 0.45*	4.00 ± 0.56	3.92 ± 0.46	5.07 ± 0.31	4.74 ± 0.34
	(18:2)	8.85 ± 2.33	10.83 ± 2.81	40.34 ± 1.5	34.37 ± 1.23*	6.50 ± 0.89	6.42 ± 0.66	5.15 ± 0.18	4.77 ± 0.18	9.85 ± 1.22	9.86 ± 1.03	73.04 ± 7.58	73.46 ± 8.96	31.56 ± 2.36	28.25 ± 2.15*
	(20:0)	1.86 ± 0.17	2.00 ± 0.20	0.25 ± 0.03	0.21 ± 0.03	1.69 ± 0.21	1.76 ± 0.11	1.14 ± 0.08	1.14 ± 0.13	0.50 ± 0.05	0.43 ± 0.06	0.49 ± 0.13	0.48 ± 0.18	0.57 ± 0.06	0.52 ± 0.06
	(18:3)	0.80 ± 0.17	1.14 ± 0.29	0.42 ± 0.04	0.34 ± 0.03	0.58 ± 0.08	0.62 ± 0.08	0.4 ± 0.04	0.44 ± 0.02	0.23 ± 0.03	0.18 ± 0.04	0.65 ± 0.09	0.68 ± 0.05	0.43 ± 0.03	0.39 ± 0.02
	(22:0)	4.64 ± 0.60	6.86 ± 0.59*	0.17 ± 0.03	0.13 ± 0.01	1.12 ± 0.16	1.29 ± 0.17	0.86 ± 0.08	0.81 ± 0.07	0.33 ± 0.09	0.43 ± 0.07	0.68 ± 0.17	0.53 ± 0.08	0.52 ± 0.06	0.53 ± 0.01
	(20:4)	1.34 ± 0.21	1.74 ± 0.22	5.26 ± 0.43	6.89 ± 0.47*	1.93 ± 0.40	2.00 ± 0.36	19.24 ± 1.30	18.55 ± 1.84	33.4 ± 1.74	28.61 ± 1.58*	1.00 ± 0.24	0.71 ± 0.09	13.49 ± 0.71	12.88 ± 0.67
	(24:0)	2.88 ± 0.47	5.43 ± 0.88*	0.16 ± 0.03	0.2 ± 0.06	1.28 ± 0.47	1.53 ± 0.47	1.31 ± 0.27	1.51 ± 0.41	N.D.	N.D.	1.08 ± 0.45	0.89 ± 0.20	0.41 ± 0.04	0.49 ± 0.08
	(20:5)	N.D.	N.D.	0.46 ± 0.05	3.91 ± 0.28*	N.D.	N.D.	0.63 ± 0.16	0.76 ± 0.13	1.42 ± 0.15	5.72 ± 1.21*	0.94 ± 0.34	0.65 ± 0.07	0.74 ± 0.07	3.44 ± 0.40*
	(24:1)	7.17 ± 0.93	10.80 ± 1.41*	N.D.	N.D.	N.D.	N.D.	N.D.	N.D.	N.D.	N.D.	1.30 ± 0.36	1.05 ± 0.11	0.37 ± 0.03	0.36 ± 0.02
	(22:6)	0.32 ± 0.12	0.26 ± 0.09	0.30 ± 0.06	1.85 ± 0.17*	1.32 ± 0.27	4.14 ± 0.76*	0.25 ± 0.08	0.42 ± 0.09	2.78 ± 0.40	8.81 ± 0.72*	0.15 ± 0.07	0.15 ± 0.03	1.05 ± 0.13	3.62 ± 0.32*
	SFA	75.18 ± 2.75	70.42 ± 2.84	44.63 ± 1.02	44.71 ± 0.87	75.02 ± 8.41	80.97 ± 1.68	72.15 ± 1.31	72.12 ± 1.78	49.14 ± 1.96	44.38 ± 0.95*	17.72 ± 6.31	18.24 ± 8.74	46.65 ± 2.48	45.69 ± 2.05
	MUFA	13.51 ± 1.65	15.62 ± 1.12	8.58 ± 0.46	7.93 ± 0.43	4.64 ± 1.02	5.85 ± 1.65	2.18 ± 0.18	2.94 ± 0.67	3.18 ± 0.45	2.44 ± 0.49*	6.49 ± 0.88	6.11 ± 0.53	6.09 ± 0.35	5.74 ± 0.36
	n-3	1.12 ± 0.21	1.39 ± 0.33	1.18 ± 0.11	6.09 ± 0.35*	1.89 ± 0.32	4.75 ± 0.80*	1.27 ± 0.21	1.6 ± 0.18	4.43 ± 0.47	14.71 ± 1.72*	1.74 ± 0.38	1.48 ± 0.08	2.22 ± 0.16	7.45 ± 0.67*
	n-6	10.18 ± 2.47	12.57 ± 2.92	45.61 ± 1.33	41.26 ± 0.97*	8.43 ± 1.16	8.42 ± 0.73	24.38 ± 1.31	23.32 ± 1.79	43.25 ± 1.92	38.47 ± 2.27	74.04 ± 7.43	74.17 ± 8.89	45.05 ± 2.80	41.13 ± 2.57*
	n-6/n-3	10.98 ± 2.39	15.57 ± 4.86	42.46 ± 4.81	7.06 ± 0.57*	4.81 ± 0.45	4.42 ± 2.67	31.42 ± 8.49	15.85 ± 1.59	11.24 ± 1.70	3.25 ± 0.63*	81.96 ± 13.61	63.85 ± 9.35	21.78 ± 2.59	6.05 ± 0.75*
	UI	40.88 ± 5.36	49.17 ± 5.57*	115.68 ± 1.97	135.86 ± 1.62*	35.02 ± 4.95	53.37 ± 5.28*	95.25 ± 5.34	94.28 ± 7.92	180.94 ± 7.37	218.59 ± 4.64*	164.16 ± 12.18	162.07 ± 17.32	134.44 ± 6.28	153.83 ± 5.39*
	Supplementary table 5. Content (nmol/mg protein) of individual fatty acids from phospholipid species of sarcolemmal membrane.
		SM		PC		PS		PI		PE		CL		Total
		Pre	Post	Pre	Post	Pre	Post	Pre	Post	Pre	Post	Pre	Post	Pre	Post
	(14:0)	15.83 ± 5.33	10.38 ± 2.65	12.38 ± 3.04	14.44 ± 3.09	8.80 ± 2.35	13.63 ± 2.41	8.55 ± 2.23	14.44 ± 3.02	10.55 ± 2.40	14.05 ± 2.50	10.09 ± 2.96	13.41 ± 3.55	59.80 ± 15.61	73.03 ± 12.68
	(16:0)	3.37 ± 1.81	N.D.	26.18 ± 3.45	32.12 ± 4.97	31.30 ± 6.43	46.05 ± 10.40	12.28 ± 3.41	39.78 ± 10.85*	38.72 ± 9.00	45.94 ± 7.87	N.D.	3.83 ± 1.51	100.78 ± 15.47	153.51 ± 18.30*
	(16:1)	0.71 ± 0.38	0.50 ± 0.19	0.71 ± 0.15	0.54 ± 0.26	1.60 ± 0.62	1.74 ± 0.65	1.55 ± 0.58	1.60 ± 0.59	4.61 ± 1.44	5.44 ± 0.54	1.31 ± 0.33	2.57 ± 0.45	9.51 ± 2.25	11.18 ± 1.58
	(18:0)	3.45 ± 1.66	N.D.	27.51 ± 4.67	25.49 ± 4.86	70.76 ± 13.32	99.66 ± 21.10	43.08 ± 9.71	86.44 ± 16.36*	74.27 ± 16.32	97.52 ± 17.18	0.64 ± 0.64	6.28 ± 3.27	200.09 ± 32.05	289.95 ± 36.13*
	(18:1)	2.66 ± 1.12	N.D.	7.21 ± 0.93	6.98 ± 1.39	5.31 ± 2.00	6.17 ± 1.85	5.58 ± 1.91	6.65 ± 2.05	6.23 ± 1.94	9.76 ± 2.95	1.55 ± 0.78	5.18 ± 1.73*	25.98 ± 6.03	31.61 ± 3.22
	(18:2)	0.97 ± 0.41	0.46 ± 0.29	25.16 ± 4.08	26.53 ± 3.93	10.41 ± 4.55	9.89 ± 2.10	5.43 ± 1.03	10.51 ± 1.91*	9.74 ± 2.01	12.96 ± 1.82	2.10 ± 0.53	2.75 ± 0.75	45.64 ± 10.12	54.30 ± 6.95
	(20:0)	1.20 ± 0.25	0.93 ± 0.22	1.68 ± 0.26	1.59 ± 0.25	3.67 ± 0.90	4.38 ± 0.96	3.02 ± 0.69	3.48 ± 0.76	3.27 ± 0.65	4.10 ± 0.63	2.08 ± 0.79	2.69 ± 0.94	13.59 ± 2.28	15.65 ± 2.20
	(18:3)	0.78 ± 0.14	1.45 ± 0.65	1.06 ± 0.23	1.36 ± 0.23	1.13 ± 0.27	1.51 ± 0.37	1.49 ± 0.49	1.34 ± 0.24	1.25 ± 0.36	1.62 ± 0.19	1.18 ± 0.29	1.52 ± 0.47	6.28 ± 1.03	7.97 ± 1.10
	(22:0)	2.77 ± 0.49	3.49 ± 0.49	2.40 ± 0.39	3.74 ± 0.69	2.40 ± 0.32	3.63 ± 0.60*	2.88 ± 0.54	3.68 ± 0.47	2.88 ± 0.34	3.51 ± 0.41	2.61 ± 0.38	3.74 ± 0.68	14.48 ± 2.05	19.79 ± 2.52
	(20:4)	3.22 ± 1.20	1.70 ± 0.48	3.65 ± 0.63	5.52 ± 0.87*	2.10 ± 0.74	2.32 ± 0.74	3.87 ± 0.76	4.35 ± 0.66	7.82 ± 1.41	9.14 ± 0.86	2.58 ± 0.49	2.95 ± 0.47	21.09 ± 4.43	23.57 ± 2.72
	(24:0)	N.D.	N.D.	N.D.	N.D.	N.D.	N.D.	N.D.	N.D.	N.D.	N.D.	6.58 ± 0.69	11.07 ± 1.98*	5.85 ± 0.95	9.84 ± 2.14*
	(20:5)	2.65 ± 0.72	3.98 ± 0.83*	4.59 ± 2.59	5.07 ± 1.13	1.27 ± 0.71	2.30 ± 1.06	N.D.	N.D.	N.D.	3.11 ± 1.61	N.D.	N.D.	7.57 ± 2.03	11.82 ± 1.84*
	(24:1)	7.06 ± 0.66	9.54 ± 1.33	N.D.	N.D.	N.D.	N.D.	N.D.	N.D.	N.D.	N.D.	6.91 ± 1.06	11.07 ± 1.74*	12.42 ± 2.14	18.32 ± 3.49*
	(22:6)	0.38 ± 0.14	0.39 ± 0.14	0.35 ± 0.18	0.53 ± 0.22	N.D.	0.15 ± 0.12	N.D.	N.D.	N.D.	1.51 ± 0.60	0.38 ± 0.15	1.55 ± 0.76	0.99 ± 0.24	3.29 ± 0.69*
	SFA	26.61 ± 7.12	14.81 ± 2.56	70.15 ± 10.06	77.38 ± 11.83	116.93 ± 21.53	167.35 ± 31.90	69.81 ± 14.49	147.83 ± 29.79*	129.68 ± 27.50	165.13 ± 26.69	21.99 ± 4.21	41.03 ± 7.93*	394.58 ± 65.29	561.78 ± 65.19*
	MUFA	10.43 ± 1.63	10.04 ± 1.27	7.92 ± 1.02	7.51 ± 1.53	6.91 ± 2.56	7.91 ± 2.41	7.13 ± 2.33	8.25 ± 2.50	10.84 ± 3.00	15.20 ± 3.31	9.77 ± 1.56	18.82 ± 2.94*	47.90 ± 9.10	61.11 ± 6.33
	n-3	3.82 ± 0.69	5.83 ± 0.64*	6.00 ± 2.74	6.97 ± 1.33	2.40 ± 0.93	3.91 ± 1.31	1.49 ± 0.49	1.34 ± 0.24	1.25 ± 0.36	4.69 ± 1.58*	1.55 ± 0.43	3.08 ± 1.15	14.85 ± 2.81	23.09 ± 2.93*
	n-6	4.19 ± 1.44	2.16 ± 0.63	25.66 ± 5.52	28.73 ± 5.71	12.51 ± 5.21	12.20 ± 2.68	9.29 ± 1.74	14.86 ± 2.51	17.56 ± 3.24	22.10 ± 2.28	4.68 ± 0.47	5.70 ± 1.05	66.72 ± 14.22	77.87 ± 9.20
	Supplementary table 6. Percentage (%) of fatty acids from phospholipid species of sarcolemmal membrane
		SM		PC		PS		PI		PE		CL		Total
		Pre	Post	Pre	Post	Pre	Post	Pre	Post	Pre	Post	Pre	Post	Pre	Post
	(14:0)	31.15 ± 6.12	31.01 ± 5.82	10.69 ± 1.68	11.55 ± 1.75	6.45 ± 1.04	8.73 ± 1.81	9.71 ± 1.03	8.89 ± 1.26	6.97 ± 1.23	6.87 ± 0.76	23.92 ± 5.33	17.78 ± 3.80*	10.51 ± 1.53	10.17 ± 1.31
	(16:0)	6.39 ± 3.73	N.D.	24.99 ± 1.74	26.63 ± 2.92	22.28 ± 1.15	23.02 ± 1.83	14.78 ± 3.17	20.35 ± 2.83	22.90 ± 1.89	21.52 ± 1.18	N.D.	5.31 ± 2.34	19.80 ± 0.73	21.07 ± 1.33
	(16:1)	1.19 ± 0.54	1.65 ± 0.65	0.70 ± 0.13	0.40 ± 0.20	0.96 ± 0.26	0.85 ± 0.27	1.67 ± 0.60	0.76 ± 0.21	3.43 ± 1.44	3.12 ± 0.69	4.05 ± 1.11	4.61 ± 1.18	1.77 ± 0.32	1.61 ± 0.20
	(18:0)	6.07 ± 2.75	N.D.	26.12 ± 2.10	20.19 ± 2.88	52.20 ± 3.10	50.81 ± 3.32	48.84 ± 2.40	51.99 ± 2.72	46.17 ± 2.77	45.54 ± 3.31	1.54 ± 1.54	7.11 ± 3.35	39.25 ± 1.83	39.44 ± 1.13
	(18:1)	5.28 ± 1.95	N.D.	7.38 ± 1.17	6.10 ± 1.16	3.69 ± 0.69	3.26 ± 0.61	5.44 ± 1.23	3.29 ± 0.79	3.41 ± 0.63	4.54 ± 1.14	3.44 ± 1.50	6.65 ± 1.62*	4.93 ± 0.56	4.65 ± 0.53
	(18:2)	1.44 ± 0.53	1.34 ± 0.82	20.37 ± 2.64	22.18 ± 1.92	6.85 ± 1.71	5.41 ± 0.73	6.46 ± 0.83	6.44 ± 0.87	6.20 ± 0.79	6.43 ± 0.42	5.95 ± 1.58	3.66 ± 0.92	8.00 ± 0.96	7.60 ± 0.63
	(20:0)	2.68 ± 0.37	2.81 ± 0.58	1.59 ± 0.20	1.35 ± 0.19	2.52 ± 0.17	2.30 ± 0.19	3.34 ± 0.37	1.99 ± 0.10*	2.12 ± 0.10	1.99 ± 0.09	4.65 ± 1.24	3.30 ± 0.81	2.59 ± 0.10	2.14 ± 0.15*
	(18:3)	1.91 ± 0.25	3.86 ± 1.23	0.95 ± 0.16	1.20 ± 0.31	0.82 ± 0.10	0.81 ± 0.11	1.63 ± 0.43	0.85 ± 0.10	0.71 ± 0.07	0.88 ± 0.16	2.88 ± 0.43	2.17 ± 0.43	1.21 ± 0.07	1.10 ± 0.07
	(22:0)	6.62 ± 1.53	10.68 ± 1.06*	2.27 ± 0.30	3.26 ± 0.55	1.94 ± 0.21	2.04 ± 0.18	3.62 ± 0.52	2.64 ± 0.43	2.15 ± 0.30	2.25 ± 0.78	7.41 ± 0.90	6.13 ± 1.11	2.85 ± 0.19	2.77 ± 0.21
	(20:4)	6.88 ± 2.12	5.40 ± 1.35	3.21 ± 0.22	4.94 ± 0.77	1.58 ± 0.42	1.43 ± 0.47	4.51 ± 0.47	2.81 ± 0.23*	5.93 ± 1.72	5.48 ± 1.47	7.53 ± 1.69	4.75 ± 0.69	3.89 ± 0.49	3.36 ± 0.30
	(24:0)	N.D.	N.D.	N.D.	N.D.	N.D.	N.D.	N.D.	N.D.	N.D.	N.D.	18.72 ± 2.34	18.59 ± 3.61	1.10 ± 0.20	1.35 ± 0.23*
	(20:5)	9.07 ± 2.71	12.69 ± 2.12	3.95 ± 1.94	4.51 ± 0.81	0.71 ± 0.35	1.27 ± 0.52	N.D.	N.D.	N.D.	1.21 ± 0.60	N.D.	N.D.	1.66 ± 0.40	1.72 ± 0.27
	(24:1)	20.38 ± 4.06	29.31 ± 2.96*	N.D.	N.D.	N.D.	N.D.	N.D.	N.D.	N.D.	N.D.	19.06 ± 3.76	18.14 ± 2.98	2.28 ± 0.40	2.55 ± 0.40*
	(22:6)	0.93 ± 0.37	1.26 ± 0.46	0.33 ± 0.18	0.47 ± 0.18	N.D.	0.10 ± 0.08	N.D.	N.D.	N.D.	0.82 ± 0.25	0.86 ± 0.27	1.78 ± 0.69	0.17 ± 0.03	0.47 ± 0.10*
	SFA	52.93 ± 6.55	44.50 ± 4.59*	65.66 ± 3.61	62.98 ± 5.41	85.39 ± 2.98	86.90 ± 2.27	80.29 ± 3.12	85.86 ± 1.08	80.32 ± 3.67	78.17 ± 2.68	56.23 ± 3.68	58.23 ± 3.94	76.10 ± 2.03	76.94 ± 1.85
	MUFA	26.85 ± 3.54	30.96 ± 2.87	8.07 ± 1.21	6.50 ± 1.20	4.64 ± 0.83	4.11 ± 0.78	7.10 ± 1.67	4.05 ± 0.91	6.83 ± 1.57	7.66 ± 1.31	26.55 ± 3.60	29.40 ± 3.42	8.97 ± 0.63	8.81 ± 0.82
	n-3	11.90 ± 2.98	17.81 ± 1.06*	5.23 ± 1.93	6.17 ± 1.06	1.54 ± 0.39	2.15 ± 0.56	1.63 ± 0.43	0.85 ± 0.10	0.71 ± 0.07	2.26 ± 0.60*	3.73 ± 0.67	3.96 ± 0.95	3.04 ± 0.44	3.29 ± 0.37
	n-6	8.32 ± 2.21	6.74 ± 1.73	21.03 ± 3.71	24.34 ± 3.92	8.43 ± 2.03	6.84 ± 1.15	10.98 ± 1.18	9.24 ± 0.96*	12.13 ± 2.32	11.91 ± 1.61	13.48 ± 1.40	8.41 ± 1.12*	11.89 ± 1.30	10.96 ± 0.86
	n-6/n-3	1.74 ± 0.85	0.38 ± 0.09	13.87 ± 4.69	5.30 ± 1.54	6.79 ± 1.78	4.23 ± 0.64	8.88 ± 1.24	11.97 ± 1.78	19.21 ± 5.16	8.46 ± 1.90	4.59 ± 1.36	2.23 ± 0.63	4.44 ± 0.65	3.46 ± 0.23
	UI	113.88 ± 19.16	137.80 ± 12.19*	81.16 ± 11.97	94.01 ± 13.62	30.71 ± 6.55	29.84 ± 6.19	42.97 ± 5.88	30.68 ± 2.05*	45.11 ± 9.23	52.58 ± 7.84	82.34 ± 6.53	72.95 ± 6.82	53.48 ± 5.25	52.15 ± 4.52
